# Supplementary material for: Larvicidal Activity of Hemp Extracts and Cannabidiol against the Yellow Fever Mosquito Aedes aegypti
Source: Insects. 2024 Jul 10;15(7):517. doi: 10.3390/insects15070517 (PMC11276947; doi:10.3390/insects15070517)
Supplement: Supplementary file 1 [file insects-15-00517-s001.zip]

Archive with 1 entries (1 files):
- insects-3016633-supplementary.pdf
